# Supplementary material for: Impact of methane mitigation strategies on the native ruminant microbiome: A protocol for a systematic review and meta-analysis
Source: PLoS One. 2024 Aug 22;19(8):e0308914. doi: 10.1371/journal.pone.0308914 (PMC11340963; doi:10.1371/journal.pone.0308914)
Supplement: S1 File — (XLSX) [file pone.0308914.s002.xlsx]

## Sheet: Sheet1
Publication Title	Authorship and DOI	NCBI/ENA Bioproject/Database	Mitigation Strategy	Inhibition Method	Dose/Concentration	Study Type	In vitro System	Herd Size	Species	Geographic Location	Feed Type	CH4 Emission/Bromoform or 3NOP Concentration/Chemical Analyses	Trial Length	Hypervariable Region	Primer Set/Citation	Sequencing Platform	Sequencing Analysis Pipeline	Total Reads
Effect of the macroalgae Asparagopis taxiformis on methane production and rumen microbiome assemblage	Roque et al. (2019) doi: 10.1186/s42523-019-0004-4	PRJNA479876	Dietary Manipulation	Asparagopis taxiformis	0.05	In vitro	RUSITEC	2	1 Jersey; 1 Holstein	University of California, Davis, California, USA	Super Basic Ration	SRI Gas Chromatograph	3 Collections every 24 h over 4 days	V4-V5	515yF/926pfR Walters et al. 2016; Caporaso et al. 2012	Illumina MiSeq at RTL Genomics, Lubbock, TX	Mothur version 1.39.5	1251439
In Vitro response of rumen microbiota to the antimethanogenic red macroalga Asparagopsis taxiformis	Machado et al. (2018) doi: https://doi.org/10.1007/s00248-017-1086-8	KT168398 - KT174433	Dietary Manipulation	Asparagopis taxiformis	0.02	In vitro		4	Brahman steers	Australia	Rhodes grass ad libitum	Gas Chromatography per Machado et al. 2016	6 replicates per treatment; triplicates harvested after 48 and 72 h	V4	515F/806R; Earth Microbiome Project protocols; Caporaso et al. 2012	Illumina MiSeq at Ramaciotti Centre for Functional Genomics, UNSW Sydney, Australia	Custom Python Script; QIIME 1.7.0	70,000 rarefied per sample
Comparative analysis of macroalgae supplementation on the rumen microbial community: Asparagopsis taxiformis inhibits major ruminal methanogenic, fibrolytic, and volatile fatty acid-producing microbes in vitro	O'Hara et al. (2023) doi: 10.3389/fmicb.2023.1104667	PRJNA869720	Dietary Manipulation	Asparagopis taxiformis	0.02	In vitro	RUSITEC	3	Beef heifers	Canada	Basal Substrate	Shimadzu Ultra GC/MS System	21 days	V4	515F/806R; Earth Microbiome Project protocols; Caporaso et al. 2012	Illumina MiSeq at Quebec Innovation Center, Montreal, Canada	QIIME 2	12456461
Red seaweed extracts reduce methane production by altering rumen fermentation and microbial composition in vitro	Choi et al. (2022) doi: 10.3389/fvets.2022.985824	PRJNA830647	Dietary Manipulation	Seaweed; Asparagopis taxiformis	0.25 mg/mL	In vitro		2	Hanwoo cows	Gyeongsang National University, Jinju, Gyeongsangnamdo, Korea	Timonthy Hay and Commercial Concentrate Mix	Manual Pressure Transducer (Laurel Electronics, Inc., Costa Mesa, CA, USA)	5 time points, triplicate samples collected over 48 h	V3-V4	341F/805R; Herlemann et al. 2011	Illumina MiSeq	QIIME2 2021.02	1035111
Application of 3-nitrooxypropanol and canola oil to mitigate enteric methane emissions of beef cattle results in distinctly diferent efects on the rumen microbial community	Gruninger et al. (2022) doi: https://doi.org/10.1186/s42523-022-00179-8	PRJNA680383	Dietary Manipulation	3NOP and Canola Oil	200 mg/kg 3NOP; 50 g/kg canola oil	In vivo/Feeding Trials	NA	8	Angus cross heifers	Agriculture and AgriFood Canada's Research and Development Center, Lethbridge, AB, Canada	High Forage Diet	Open-Circuit Calorimetry Chambers, Beauchemin & McGinn 2006 and McGinn et al. 2004	28 days w/ rumen content colelcted on day 14 at 3 time points: 0 h (prior to feeding), 6 h, 12 h (after feeding)	V4	515F/806R; Earth Microbiome Project protocols; Caporaso et al. 2012	Illumina MiSeq at Quebec Innovation Center, Montreal, Canada	QIIME 2	11657704
Early life dietary intervention in dairy calves results in a long‑term reduction in methane emissions	Meale et al. (2021) doi: https://doi.org/10.1038/s41598-021-82084-9	PRJNA641997	Dietary Manipulation	3NOP and Propylene glycol	30 mg/kg BW (10% 3NOP)	In vivo/Feeding Trials	NA	18	12 Holstein, 4 Montbeliarde, 2 Holstein x Montbeliarde	INRAE Dairy Research Farm, La boire, Marcenat, France	3 L milk twice daily (1st w/ of life); 8 L milk per day and ad libitum water/hay after 1st week	GreenFeed System (C-Lock, Inc., Rapid City, SD, USA)	60 weeks; rumen and fecal samples at weeks 1, 4, 11, 14, 23, 60	V3-V5	Arch349F/Arch806R, Takai & Horikoshi 2000; V3_F357/V5R926, Muyzer et al. 1993	Illumina HiSeq V2 Rapid Flowcell	QIIME 1.33.2; IM Tornado; PIPITs	1,929,957 (rumen); 2,760,706 (fecal)
The efect of 3-nitrooxypropanol, a potent methane inhibitor, on ruminal microbial gene expression profles in dairy cows	Pitta et al. (2022) doi: https://doi.org/10.1186/s40168-022-01341-9	PRJNA666417	Dietary Manipulation	3NOP	60 mg/kg of feed DM	In vivo/Feeding Trials	NA	8	Holstein Cows	Pennsylvania State University's Dairy Teaching and Research Center, University Park, Penn State University, PA, USA	TMR Ration	GreenFeed System (C-Lock, Inc., Rapid City, SD, USA)	15 weeks; CH4 measurements at weeks 2, 6, 9, 15; rumen content at 2 h after feeding at week 4, 8, 12	V1-V2 bacterial 16S; V6-V8 archaeal 16S	Bacterial-Specific: F27/R338; Archaeal-Specific: i95aF/i1378aR	Illumina MiSeq at PennCHOP Microbiome Core, University of Pennsylvania, PA	QIIME 1.8.0	547657259
3-NOP vs. Halogenated Compound: Methane Production, Ruminal Fermentation and Microbial Community Response in Forage Fed Cattle	Martinez-Fernandez et al. (2018) doi: 10.3389/fmicb.2018.01582	PRJEB24539	Dietary Manipulation	3NOP and Chloroform	1.6 g chloroform/100 kg LW; 2.5 g 3NOP/animal/day	In vivo/Feeding Trials	NA	8	Brahman steers	Lansdown Research Station, Townsville, QLD, Australia	Tropical Forage Diet ad libitum (Rhodes Grass Hay)	Open-Circuit Respiration Chambers, Martinez-Fernandez et al. 2016	21 days; cows placed in respiration chambers on days 20 and 21; rumen fluid samples at 3 h post feeding while in chambers	V4	V4 specific primers as described by Kozich et al. 2013	Illumina MiSeq at Macrogen Inc., South Korea	R (vegan, Phyloseq, DESeq2)	UNK
Temporal changes in total and metabolically active ruminal methanogens in dairy cows supplemented with 3-nitrooxypropanol	Pitta et al. (2021) doi: 5 https://doi.org/10.3168/jds.2020-19862	PRJNA666417	Dietary Manipulation	3NOP	60 mg/kg of feed DM	In vivo/Feeding Trials	NA	8	Holstein Cows	Pennsylvania State University's Dairy Teaching and Research Center, University Park, Penn State University, PA, USA	TMR Ration	GreenFeed System (C-Lock, Inc., Rapid City, SD, USA)	15 weeks; CH4 measurements at weeks 2, 6, 9, 15; rumen content at 2,and 10 h after feeding at week 4, 8, 12	V6-V8 archaeal 16S	i95aF/i1378aR, Kumar et al 2015	Illumina MiSeq at PennCHOP Microbiome Core, University of Pennsylvania, PA	QIIME 1.8.0	4576845
Effect of a garlic and citrus extract supplement on performance, rumen fermentation, methane production, and rumen microbiome of dairy cows	Khurana et al. (2023) https://doi.org/10.3168/jds.2022-22838	PRJNA872093	Rumen Manipulation	Garlic/Citrus Supplement	44 g/d	In vivo/Feeding Trials	NA	14	Nordic Red Cows	Natural Resources Insitute Finland (Jokioinen, Finland)	TMR Ration	Columbus Instruments dedicated Gas Analyzers	Day 15; for 4 d to provide 3 d full assessment	V4 bacterial 16S; 18S protozoal	515F/806R, bacteria; 316F/539R protozoa (Sylvester et al., 2004)	Illumina MiSeq at Finnish Functional Genomics Centre, Turku, Finland	QIIME2 bacterial; QIIME 1 v.1.9.1 protozoal	21,646 - 35, 090 bacterial; 668 - 1,848 archaeal; 38,930 - 51,541 protozoal
Evaluation of a Columbian oregano oil (Lippia origanoides Kunth) and a novel yeast product from Pichia guilliermondii, alone or in combination, on rumen fermentation, methanogenesis and the microbiome in the rumen simulation technique	Ramoas-Morales et al. (2022) https://doi.org/10.3389/fanim.2022.951789	PRJEB52435	Rumen Manipulation	Oregano oil/yeast	200 µL/L for oil; 500 mg/d for yeast	In vitro	RUSITEC	4	Holstein Cows	Aberystwyth University, Aberystwyth United Kingdom	50:50 forage to concentrate experimental diet	Gas chromatography, ATI Unicam 610 Series	16 d; last 4 d for sampling, first 12 for adaptation	V1-V2 bacterial 16S; V2-V3 archaeal 16S	27F/357R bacterial primers (Spear et al. 2008); 86F/519R archaeal primers (Wright & Primm, 2003)	Ion Torrent Personal Genome Machine System on Ion PGM Sequencing 316 Chip v2 BC (United Kingdom)	Mothur version 1.36.0	1860849
Calcium salts of long-chain fatty acids from linseed oil decrease methane production by altering the rumen microbiome in vitro	Sato et al. (2020) https://doi.org/10.1371/journal.pone.0242158	DRA010200	Rumen Manipulation	Linseed Oil	1.5% FAL and 3.0% FAH	In Vitro		2	Corridale Wethers	Kyoto University, Kyoto, Japan	Ryegrass and concentrate at 30:70 ratio	Gas chromatography	24 d; rumen fluid collected; gas measured at 11 time points; methane and CO2 measured at 12 h and 24 h	V3-V4 bacterial 16S	341F/805R (Takahashi et al. 2014)	Illumina MiSeq (Illumina, Sand Diego, CA, USA)	QIIME2 v. 2019.4	Rarified depth of 3,966
Silibinin reduces in vitro methane production by regulating the rumen microbiome and metabolites	Liu et al. (2023) https://doi.org/10.3389/fmicb.2023.1225643	PRJNA975466 and PRJNA976941	Rumen Manipulation	Silibinin	0, 0.075, 0.15, 0.3, 0.6 g/L	In Vitro		3	Chinese Holstein Cows	Northeast Agricultural University, Harbin, China	TMR Ration	Gas chromatography	3 d incubation; measurements at end of incubation	V3-V4 bacterial/archaeal 16S; V3-V4 protozoal 18S; ITS fungal 16S	338F/806R bacteria (Wang et al. 2023); F341/R806 archaea; TAReuk454FWD1/TAReukREV3 protozoa; see paper for fungal primers	Illumina NovaSeq6000; Biomarker Technologies Co, Ltd., Beijing, China	QIIME; USEARCH v. 10.0	UNK
Effect of supplementation with ruminal probiotics on growth performance, carcass characteristics, plasma metabolites, methane emissions, and the associated rumen microbiome changes in beef cattle	Pittaluga et al. (2023) https://doi.org/10.1093/jas/skac308	Emailed corresponding author for sequences; TBD	Rumen Manipulation	Native Ruminal Microbe Supplement	5 g/head/d	In vivo/Feeding Trials	NA	n = 23 str; n = 48 hfr	Angus x SimAngus Crossbred	Eastern Agricultural Research Station, Ohio State University, Belle Valley, OH	Growing Diet; Ground-corn Finisher	GreenFeed System (C-Lock, Inc., Rapid City, SD, USA)	2.5 h per d; 3 consecutive d; 49 d growing; 2 periods finsiher	Microbial 16S rRNA	27F/534R (Muyzer et al. 1993/Lane, 1991)	Illumina Miseq	USEARCH; Python; R (DESeq2)	34,965 rarefied
Effects of melatonin on rumen microorganisms and methane production in dairy cow: results from in vitro and in vivo studies	Fu et al. (2023) https://doi.org/10.1186/s40168-023-01620-z	Available Upon Request	Rumen Manipulation	Melatonin	10-3, 10-5, 10-7 in vitro; 10-3 in vivo	In vitro/In vivo		4 in vitro; 22 in vivo	Holstein Cows	Sanshi Cattle Farm, Changping District, Beijing, China in vitro; Nankou Third Cattle Farm, Changping District, Beijing, China in vivo	TMR Ration	Respiration Mask (HedeTech, China)	In vitro: 2 h, 4 h, 8 h, 24 h, 48 h; In vivo 24 d, samples at 0, 7, 14, 21 d	V3-V4 bacterial 16S	338F/806R bacteria (Wang et al. 2023)	Illumina MiSeq/NovaSeq 6000, Beijing Allwegene Technology Co., Ltd., Beijing, China	QIIME1 v.1.8.0; Pear v.0.9.6	UNK
Network analysis and functional estimation of the microbiome reveal the effects of cashew nut shell liquid feeding on methanogen behaviour in the rumen	Maeda et al. (2021) https://doi.org/10.1111/1751-7915.13702	DRR225289 and DRR225230	Rumen Manipulation	Cashew nut shell liquid	4 g/100 kg bw low dose; 6 g/100 kg bw high dose	In vivo/Feeding Trials	NA	4	Lai Sind Cattle (male)	Can Tho University Experimental Farm, Can Tho, Vietnam	Rice straw and concentrate at 60:40 ratio	Ventilate hood system at University Ecperimental Farm	3 weeks adaptation; 5 days measurement over 4 periods	V4 hypervariable 16S	515F/806R (Caporaso et al. 2011)	Illumina MiSeq	QIIME2 v. 2019.7	118,783 +/- 25,839
Metabolite profile, ruminal methane reduction, and microbiome modulating potential of seeds of Pharbitis nil	Bharanidharan et al. (2022) https://doi.org/10.3389/fmicb.2022.892605	PRJNA789417	Rumen Manipulation	Pharbitis nil seeds	180 g per steer	In sacco (In vitro)		4	Holstein Cows	Seoul National University, Seoul, South Korea	Fescue hay and conentrate pellets at 33:67 ratio	20-mL graduate syringe connected to a two-stopcock via cannula stopper (KOVAX, Seoul, South Korea	31 d; gas samples collected on days -3, -2, -1, 3, 5, 7, 9, 11, 14, 17, 21; days -1, 11, 21 used for microbial analysis	V4 16S rRNA	515F/806R (Caporaso et al. 2011)	Illumina MiSeq	QIIME v.1.9.0	46,860 depth; 886 OTUs avg.
Effects on rumen microbiome and milk quality of dairy cows fed a grass silage-based diet supplemented with the macroalga Asparagopsis taxiformis	Krizsan et al. (2023) https://doi.org/10.3389/fanim.2023.1112969	PRJNA911204 (Archaea) PRJNA911215 (Bacterial)	Dietary Manipulation	Asparagopis taxiformis	0.005	In vivo/Feeding Trials		6	Nordic Red Dairy Cows	Swedish University of Agricultural Sciences, Umeå, Sweeden	600 g/kg grass silage; 390 g/kg concentrate	GreenFeed System (C-Lock, Inc., Rapid City, SD, USA)	21 d; last 7 for sampling	V4 16S rRNA	515F/805R	Illumina MiSeq	R (vegan, Phyloseq, dada2)	362,798 (bacterial); 1,896,528 (archaeal)
Enteric methane emission of dairy cows supplemented with iodoform in a dose-response study	Thorsteinsson et al. (2023) https://doi.org/10.1038/s41598-023-38149-y	PRJNA906944	Rumen Manipulation	Iodoform	0, 320, 640, 800 mg/day	In vivo/Feeding Trials		16	Danish Holstein Dairy Cows	Aarhus University, AU Viborg - Research Centre, Foulum, Denmark	Partial Mixed Ration	Respiratory Chambers based on open-circuit indirect calorimetry (Hellwing et al. 2012)	14 d; 7 days adaptaption, 3 days sampling, 4 days gas exchange measurement	V3-V4 16S rRNA	Bac341F/Bac805R (Klindworth et al. 2013)	Illumina MiSeq	QIIME2 v. 2022.2	43,221 mean reads
Synergistic effects of 3-Nitrooxypropanol with fumarate in the regulation of propionate formation and methanogenesis in dairy cows in vitro	Liu et al. (2022) 10.1128/aem.01908-21	SRP327717	Dietary Manipulation	3NOP and fumarate	0 or 2 mg/g DM (3NOP); 0 or 100 mg/g DM (fumarate)	In vitro		3	Holstein Cows	Institute of Animal Science of the Chinese Academy of Agricultural Science, Beijing, China	TMR Ration	Calibrated glass syringe (100mL; Haberle Labortechnik, Lonsee-Ettlenschief, Germany)	3 runs of 24 h	V3-V4 16S rRNA bacterial V4-V5 16S rRNA archaeal	338F/806R bacteria 524F10extF/Arch958RmodR archaea	Illumina MiSeq	Majorbio Cloud Platform; Mothur v.1.30	813,936 bacteria; 1,520,208 archaea (after filtration)
Methane emissions regulated by microbial community response to the addition of monensin and fumarate in different substrates	Xue et al. (2021) https://doi.org/10.3390/app11146282	SRP104034	Rumen Manipulation	Monensin and fumarate	0, 40, 80 mg/kg DM (monensin); 0, 7, 14 mmol/L (fumarate)	In vitro		6	Maiwa yak	Songpan County, Sichuan Province, China		Gas chromatography (Agilent 7890A, Agilent Co., Santa Clara, CA, USA)	24 h	V4-V5 16S rRNA	515F/909R	Illumina MiSeq	R vegan package	182276
Effect of a low-methane diet on performance and microbiome in lactating dairy cows accounting for individual pre-trial methane emissions	Chagas et al. (2021) https://doi.org/10.3390/ani11092597	PRJEB43834	Dietary Manipulation	Maize silage w/ or w/o rapeseed oil		In vivo/Feeding Trials		20	Nordic Red Swedish Dairy Cows	Robacksdalen Experimental Farm, Swedish University of Agricultural Sciences, Umea, Sweeden	Grass silage w/ or w/o rapeseed oil; maze silage w/ or w/o rapeseed oil	GreenFeed System (C-Lock, Inc., Rapid City, SD, USA)	4 experimental periods lasting 28 d; total duration of 112 d	V4 16S rRNA	F515/806R (Walters et al. 2015)	Illumina NovaSeq 6000, GATC-Biotech, Konstanz, Germany	NG-Tax 2.0 Pipeline; R v.3.5.0 phyloseq v1.24.2, microbiome v1.2.1
Dietary selection of metabolically distinct microorganisms drives hydrogen metabolism in ruminants	Li et al. (2022) https://doi.org/10.1038/s41396-022-01294-9	PRJNA736529	Dietary Manipulation	Fiber rich diet vs. Starch rich diet	Fiber diet kept constant (> 40%); starch diet increased over three phases up to 90%	In vitro/In vivo		24	Xiangxi Beef Cattle	Institute of Subtropical Agriculture, Chinese Academy of Sciences, Changsha, China	Fiber: formulated for NDF content at >40%; Starch: starch content increased up to 90% replacing corn stover w/ maize meal	Gas chromatography (GC, Agilent 7890A, Agilent Inc., Palo Alto, CA)	Three experimental phases lasting 300 d	V3-V4 16S rRNA	341F/806R (Zakrzewski et al. 2012)	Illumina MiSeq	R (vegan, DADA2)	1,238,536; 51,606+/-1737 reads per sample
